# Supplementary material for: Tardigrade communities in pristine, drained and restored pine mire forests
Source: BMC Ecol Evol. 2025 Nov 21;25:126. doi: 10.1186/s12862-025-02458-9 (PMC12639931; doi:10.1186/s12862-025-02458-9)
Supplement: Supplementary file 4 — Supplementary Material 4. Posterior median and posterior probability; List of the identified tardigrade genera; List of the moss types in samples. [file 12862_2025_2458_MOESM4_ESM.xlsx]

## Sheet: Occupancy model
Mäenpää et al. 2025. Supplementary file 4: Posterior median and posterior probability and identified tardigrade genera
Occupancy model
Between distance points within treatments
	Drained				Pristine				Restored
Genera	5m - 10m median	5m - 10m pp	0m - 10m median	0m - 10m pp	5m - 10m median	5m - 10m pp	0m - 10m median	0m - 10m pp	5m - 10m median	5m - 10m pp	0m - 10m median	0m - 10m pp
Macrobiotus	0.0313645	0.64	0.0228153	0.586	0.036518	0.618	0.0785991	0.764	-0.0349191	0.375	0.0565145	0.674
Milnesium	0.00449886	0.577	0.0253169	0.801	0.00502699	0.671	0.00479213	0.624	-0.000373106	0.49	0.0611743	0.976
Crenubiotus	0.105515	0.879	0.0535971	0.719	0.0550576	0.706	0.127361	0.925	0.0707951	0.775	-0.0854818	0.203
Adropion	0.108589	0.908	0.101243	0.885	0.0794538	0.782	0.151721	0.937	-0.0443107	0.341	0.0754963	0.738
Mesocrista	0.00760623	0.618	0.0284671	0.82	0.0557407	0.899	-0.00708356	0.423	-0.00551812	0.39	0.0783741	0.961
Platicrista	0.00260458	0.671	0.000812246	0.583	0.00495497	0.666	-0.00169915	0.373	0.00292764	0.741	0.000246158	0.573
Mesobiotus	0.0985811	0.894	0.0414922	0.693	0.0641952	0.747	0.0746496	0.78	0.066308	0.759	0.0199274	0.581
Pilatobius	0.00743253	0.722	0.000544499	0.523	0.0046311	0.602	-0.00253549	0.436	0.00718322	0.763	0.00607563	0.723
Hypsibius	0.0361362	0.706	0.0487776	0.769	0.0642647	0.739	0.177217	0.954	-0.0147415	0.376	0.051443	0.821
Ramazzottius	0.024641	0.822	0.00231373	0.544	0.0408933	0.818	-0.0147985	0.332	0.0110512	0.754	0.0112771	0.768
Dipahscon	0.0134755	0.895	0.000263353	0.518	0.049795	0.961	0.00224871	0.568	0.00184884	0.698	0.00339274	0.78
Paramacrobiotus	0.0156782	0.605	-0.0558806	0.163	-0.00470982	0.477	-0.0478002	0.255	-0.0237868	0.227	-0.0170986	0.307
Tardigrades N	0.000454549	0.867	3.37e-05	0.604	1.49e-06	0.739	5.4e-06	0.857	-0.000202606	0.282	-0.00224748	0.109
Between treatments
	Drained - Pristine		Restored - Pristine		Restored - Drained
Genera	median	pp	median	pp	median	pp
Macrobiotus	-0.095153	0.218667	-0.0885237	0.279	0.00822075	0.521
Milnesium	0.0370542	0.925	0.0102431	0.664	-0.0201887	0.244333
Crenubiotus	-0.122452	0.198667	-0.206954	0.115667	-0.0901281	0.252333
Adropion	-0.234261	0.0276667	-0.252917	0.029	-0.0155584	0.447667
Mesocrista	-0.0047232	0.459667	-0.0116745	0.420667	-0.00490811	0.448
Platicrista	-0.00408853	0.353	-0.0122856	0.172	-0.00586881	0.211
Mesobiotus	-0.145626	0.0853333	-0.24351	0.017	-0.100071	0.142333
Pilatobius	-0.0112157	0.275667	-0.0188095	0.177667	-0.00668816	0.293667
Hypsibius	-0.139686	0.091	-0.233948	0.00733333	-0.0893889	0.113333
Ramazzottius	-0.0143862	0.342333	-0.0423833	0.147667	-0.0239773	0.159667
Dipahscon	-0.0174666	0.158667	-0.0262247	0.079	-0.00649754	0.212667
Paramacrobiotus	-0.0448028	0.307667	-0.155273	0.0286667	-0.106793	0.0436667
Tardigrades N	-0.000414464	0.0366667	-0.0011171	0.0406667	-0.000155266	0.334333
Between distance points across treatments
	Drained vs Pristine
Genera	10m median	10m pp	5m median	5m pp	0m median	0m pp
Macrobiotus	-0.0710845	0.236	-0.0846081	0.264	-0.137612	0.156
Milnesium	0.0320529	0.94	0.0302046	0.883	0.0538976	0.952
Crenubiotus	-0.113144	0.185	-0.0593682	0.328	-0.19689	0.083
Adropion	-0.225836	0.018	-0.195781	0.049	-0.28105	0.016
Mesocrista	-0.00262123	0.466	-0.0492536	0.139	0.0333923	0.774
Platicrista	-0.00517958	0.299	-0.00677165	0.315	-0.000829794	0.445
Mesobiotus	-0.146497	0.054	-0.111131	0.155	-0.181539	0.047
Pilatobius	-0.013005	0.202	-0.010615	0.316	-0.00897563	0.309
Hypsibius	-0.0915861	0.131	-0.122323	0.124	-0.210758	0.018
Ramazzottius	-0.0172922	0.273	-0.0314182	0.258	-0.000495006	0.496
Dipahscon	-0.00855165	0.193	-0.0432959	0.075	-0.0114809	0.208
Paramacrobiotus	-0.0503957	0.28	-0.0268434	0.399	-0.052896	0.244
Tardigrades N	-0.000914107	0.024	-0.000106426	0.079	-0.000632625	0.007
	Restored vs Pristine
Genera	10m median	10m pp	5m median	5m pp	0m median	0m pp
Macrobiotus	-0.0634426	0.323	-0.130013	0.21	-0.0835741	0.304
Milnesium	0.0035765	0.612	-0.0024045	0.433	0.0611725	0.947
Crenubiotus	-0.149222	0.131	-0.133244	0.199	-0.371014	0.017
Adropion	-0.18643	0.051	-0.315938	0.009	-0.264172	0.027
Mesocrista	-0.0125066	0.32	-0.0770607	0.055	0.0710137	0.887
Platicrista	-0.0149763	0.073	-0.0149338	0.196	-0.00753759	0.247
Mesobiotus	-0.222837	0.012	-0.22645	0.032	-0.287292	0.007
Pilatobius	-0.0250639	0.055	-0.018535	0.206	-0.0131404	0.272
Hypsibius	-0.173922	0.011	-0.248479	0.006	-0.286197	0.005
Ramazzottius	-0.0455775	0.04	-0.0724591	0.072	-0.014999	0.331
Dipahscon	-0.0172759	0.032	-0.0668397	0.009	-0.0130906	0.196
Paramacrobiotus	-0.161631	0.018	-0.184607	0.014	-0.121626	0.054
Tardigrades N	-0.000281665	0.093	-0.00115932	0.025	-0.00364613	0.004
	Restored vs Drained
Genera	10m median	10m pp	5m median	5m pp	0m median	0m pp
Macrobiotus	0.0123885	0.549	-0.0457062	0.361	0.0480558	0.653
Milnesium	-0.0258733	0.074	-0.0319496	0.089	0.0070117	0.57
Crenubiotus	-0.0401598	0.367	-0.0619108	0.306	-0.178164	0.084
Adropion	0.0376768	0.669	-0.121161	0.158	0.00540707	0.516
Mesocrista	-0.0104247	0.343	-0.0224818	0.255	0.0349448	0.746
Platicrista	-0.00676525	0.148	-0.0045734	0.293	-0.00663892	0.192
Mesobiotus	-0.079635	0.162	-0.11749	0.124	-0.108718	0.141
Pilatobius	-0.0087928	0.171	-0.00840956	0.301	-0.0025057	0.409
Hypsibius	-0.0753	0.095	-0.130614	0.042	-0.0702884	0.203
Ramazzottius	-0.0247231	0.073	-0.0359893	0.125	-0.0129107	0.281
Dipahscon	-0.00593878	0.141	-0.0164163	0.1	-0.00122503	0.397
Paramacrobiotus	-0.108884	0.029	-0.151983	0.009	-0.066696	0.093
Tardigrades N	0.000110827	0.699	-0.000634321	0.14	-0.00182123	0.164

## Sheet: Abundance model
Abundance model
Between distance points within treatments
	Drained				Pristine				Restored
Genera	5m - 10m median	5m - 10m pp	0m - 10m median	0m v- 10m pp	5m - 0m median	5m - 10m pp	0m - 10m median	0m - 10m pp	5m - 10m median	5m - 10m pp	0m - 10m median	0m - 10m pp
Macrobiotus	-0.256118	0.039	-0.0985788	0.271	0.0813546	0.649	0.0946409	0.668	0.15357	0.779	0.245979	0.881
Milnesium	-0.222293	0.155	-0.0438025	0.416	-0.0716973	0.384	0.0958084	0.635	0.156438	0.715	0.17361	0.723
Crenubiotus	-0.0677399	0.414	-0.0293711	0.471	-0.109663	0.326	0.27588	0.856	0.138023	0.672	0.0333843	0.548
Adropion	-0.255082	0.024	-0.054188	0.369	-0.348603	0.029	0.221221	0.795	0.102729	0.722	0.199468	0.847
Mesocrista	-0.280758	0.086	-0.229923	0.118	-0.114563	0.329	-0.0703943	0.407	0.323023	0.878	-0.0098192	0.484
Platicrista	-0.173732	0.197	-0.0844756	0.349	-0.045903	0.426	-0.0332794	0.446	0.0313565	0.556	0.190107	0.779
Mesobiotus	-0.164897	0.176	-0.123113	0.243	-0.0809902	0.36	-0.13609	0.287	0.144327	0.755	0.0766823	0.659
Pilatobius	-0.0631581	0.287	-0.0654153	0.278	0.0980474	0.671	0.087212	0.677	0.127621	0.754	0.0398707	0.622
Hypsibius	-0.0355833	0.396	-0.0186804	0.455	0.00783216	0.519	0.409083	0.958	0.106051	0.728	0.0526391	0.612
Ramazzottius	-0.107521	0.275	-0.101916	0.256	0.0572256	0.576	0.0442165	0.559	0.147349	0.703	0.145322	0.711
Dipahscon	-0.0278125	0.431	-0.0698301	0.309	0.20897	0.805	0.00632191	0.517	0.135542	0.742	0.0148472	0.53
Paramacrobiotus	-0.113749	0.304	0.0476302	0.582	0.201042	0.77	0.549839	0.938	0.295959	0.809	-0.00779169	0.485
Tardigrades N	-0.148661	0.25	-0.0148092	0.48	-0.108055	0.365	0.407856	0.864	0.312529	0.914	0.209189	0.831
Between treatments
	Drained vs Pristine		Restored vs Pristine		Restored vs Drained
Genera	median	pp	median	pp	median	pp
Macrobiotus	-0.20433	0.219	-0.0836322	0.372	0.135451	0.656
Milnesium	0.131624	0.658667	0.166937	0.669	0.0253615	0.533667
Crenubiotus	0.542814	0.925667	0.116076	0.633667	-0.427869	0.125333
Adropion	-0.20645	0.168333	-0.184922	0.316667	0.0634795	0.593667
Mesocrista	-0.0380871	0.441333	0.00303051	0.504667	0.0117365	0.511
Platicrista	0.0125917	0.519	-0.0522799	0.428667	-0.0589544	0.411667
Mesobiotus	-0.134376	0.294333	-0.201825	0.226667	-0.0823176	0.374333
Pilatobius	-0.203263	0.150333	-0.202179	0.177333	-0.00275269	0.492667
Hypsibius	-0.107122	0.331333	-0.177083	0.240667	-0.0752461	0.349667
Ramazzottius	-0.15264	0.294667	-0.0136366	0.482667	0.12503	0.658
Dipahscon	-0.0794412	0.361667	-0.0982843	0.336333	-0.0372001	0.426333
Paramacrobiotus	-0.0570615	0.439	-0.112421	0.400333	-0.0999918	0.393
Tardigrades N	-0.299684	0.181333	-0.516585	0.1	-0.207066	0.274
Between distance points across treatments
	Drained vs Pristine
Genera	10m median	10m pp	5m median	5m pp	0m median	0m pp
Macrobiotus	-0.0230793	0.451	-0.367383	0.037	-0.213974	0.169
Milnesium	0.216111	0.795	0.0992874	0.628	0.0477419	0.553
Crenubiotus	0.618908	0.981	0.678766	0.977	0.305669	0.819
Adropion	-0.181652	0.185	-0.0858087	0.28	-0.454346	0.04
Mesocrista	0.0763207	0.605	-0.0957851	0.35	-0.0794345	0.369
Platicrista	0.0611138	0.607	-0.0670379	0.403	0.0241768	0.547
Mesobiotus	-0.10272	0.335	-0.185193	0.205	-0.097685	0.343
Pilatobius	-0.110033	0.248	-0.269957	0.098	-0.257545	0.105
Hypsibius	0.0094139	0.53	-0.0404195	0.407	-0.412192	0.057
Ramazzottius	-0.0373554	0.441	-0.233968	0.203	-0.199325	0.24
Dipahscon	0.00678693	0.523	-0.205762	0.206	-0.0715286	0.356
Paramacrobiotus	0.176343	0.763	-0.138715	0.328	-0.321997	0.226
Tardigrades N	-0.174531	0.265	-0.20798	0.228	-0.603632	0.051
Genera	Restored vs Pristine
Macrobiotus	10m median	10m pp	5m median	5m pp	0m median	0m pp
Milnesium	-0.145835	0.251	-0.0772744	0.378	-0.00747836	0.487
Crenubiotus	0.0669643	0.585	0.308428	0.811	0.149249	0.611
Adropion	0.112946	0.657	0.363506	0.892	-0.13084	0.352
Mesocrista	-0.318943	0.052	0.13905	0.788	-0.343964	0.11
Platicrista	-0.135157	0.306	0.277154	0.831	-0.0851815	0.377
Mesobiotus	-0.153281	0.281	-0.0733671	0.401	0.082943	0.604
Pilatobius	-0.352269	0.082	-0.123312	0.321	-0.131503	0.277
Hypsibius	-0.197866	0.13	-0.166945	0.274	-0.230993	0.128
Ramazzottius	-0.124434	0.225	-0.030166	0.443	-0.491428	0.054
Dipahscon	-0.0916219	0.39	0.00469905	0.504	0.0534507	0.554
Paramacrobiotus	-0.0893268	0.314	-0.146447	0.334	-0.0795668	0.361
Tardigrades N	0.00134786	0.501	0.0989978	0.587	-0.570956	0.113
	-0.599585	0.014	-0.15301	0.279	-0.781733	0.007
	Restored vs Drained
Genera	10m median	10m pp	5m median	5m pp	0m median	0m pp
Macrobiotus	-0.131975	0.221	0.291206	0.922	0.224994	0.825
Milnesium	-0.151697	0.281	0.212803	0.745	0.0634387	0.575
Crenubiotus	-0.500668	0.049	-0.316484	0.208	-0.439939	0.119
Adropion	-0.140001	0.175	0.22264	0.908	0.118171	0.698
Mesocrista	-0.226045	0.131	0.375277	0.899	0.00223453	0.503
Platicrista	-0.211241	0.153	0.00410901	0.507	0.056768	0.575
Mesobiotus	-0.235801	0.086	0.0590646	0.61	-0.0453265	0.427
Pilatobius	-0.0893921	0.252	0.0944507	0.673	0.0200883	0.553
Hypsibius	-0.134178	0.17	0.00486364	0.511	-0.0676286	0.368
Ramazzottius	-0.0310159	0.441	0.229044	0.739	0.218305	0.794
Dipahscon	-0.10288	0.241	0.0512482	0.582	-0.0201852	0.456
Paramacrobiotus	-0.189487	0.232	0.223669	0.734	-0.24218	0.213
Tardigrades N	-0.418138	0.022	0.0349269	0.558	-0.192308	0.242

## Sheet: Identified genera
Genus	Total identified	Pristine	Drained	Restored
Adropion	375	158	73	144
Crenubiotus	763	193	349	221
Diphascon	21	9	5	7
Guidettion	4	0	0	4
Hypsibius	232	164	11	57
Isohypsibius	1	1	0	0
Macrobiotus	728	147	308	273
Mesobiotus	307	97	116	94
Mesocrista	116	28	58	30
Milnesium	55	11	36	8
Minibiotus	1	0	0	1
Murrayon	2	1	1	0
Paramacrobiotus	350	90	186	74
Paramurrayon	5	3	0	2
Pilatobius	37	12	11	14
Platicrista	41	22	8	11
Ramazzottius	23	7	9	7
Thulinius	12	7	0	5

## Sheet: Moss types per sample
Sample	Treatment	Cuspidata	Acutifolia	Aulacomnium	Dicranum	Hypnales	Polytrichum	Sphagnum	moss types N
S2378	Pristine	1	NA	NA	NA	NA	NA	NA	1
S2379	Pristine	NA	NA	NA	NA	NA	NA	1	1
S2380	Pristine	NA	NA	NA	NA	NA	1	1	2
S2381	Pristine	1	NA	NA	NA	NA	NA	1	2
S2382	Pristine	1	NA	NA	NA	NA	1	1	3
S2383	Pristine	NA	NA	NA	NA	NA	NA	1	1
S2384	Pristine	1	NA	NA	NA	NA	1	1	3
S2385	Pristine	1	NA	NA	NA	NA	NA	NA	1
S2386	Pristine	NA	NA	NA	NA	1	1	1	3
S2387	Pristine	1	NA	NA	NA	NA	NA	NA	1
S2388	Pristine	1	NA	NA	NA	NA	NA	1	2
S2389	Pristine	1	NA	1	NA	NA	NA	NA	2
S2390	Pristine	NA	1	NA	NA	NA	NA	1	2
S2391	Pristine	1	NA	NA	NA	NA	NA	NA	1
S2392	Pristine	1	NA	NA	NA	NA	NA	NA	1
S2393	Pristine	1	NA	NA	NA	NA	NA	NA	1
S2394	Pristine	1	NA	NA	NA	NA	NA	NA	1
S2395	Pristine	1	NA	NA	NA	NA	1	1	3
S2324	Pristine	1	NA	NA	NA	NA	NA	NA	1
S2325	Pristine	1	NA	NA	NA	1	NA	NA	2
S2326	Pristine	NA	NA	NA	NA	1	NA	NA	1
S2327	Pristine	1	NA	NA	NA	NA	NA	NA	1
S2328	Pristine	1	NA	NA	NA	NA	NA	NA	1
S2329	Pristine	NA	NA	NA	NA	1	NA	NA	1
S2330	Pristine	NA	NA	NA	NA	NA	NA	1	1
S2331	Pristine	1	NA	NA	NA	NA	NA	NA	1
S2332	Pristine	1	NA	NA	NA	NA	NA	NA	1
S2333	Pristine	1	NA	NA	NA	NA	NA	NA	1
S2334	Pristine	NA	NA	NA	NA	NA	1	NA	1
S2335	Pristine	NA	NA	NA	NA	1	1	NA	2
S2336	Pristine	1	NA	NA	NA	NA	NA	NA	1
S2337	Pristine	1	NA	NA	NA	1	NA	NA	2
S2338	Pristine	NA	NA	NA	NA	1	1	NA	2
S2339	Pristine	1	NA	NA	NA	NA	NA	NA	1
S2340	Pristine	NA	NA	NA	NA	NA	NA	1	1
S2341	Pristine	1	NA	NA	NA	NA	1	NA	2
S2179	Pristine	1	NA	NA	NA	NA	NA	NA	1
S2180	Pristine	1	NA	NA	NA	NA	NA	NA	1
S2181	Pristine	1	NA	NA	NA	NA	NA	NA	1
S2182	Pristine	1	NA	NA	NA	NA	NA	NA	1
S2183	Pristine	1	NA	NA	NA	NA	NA	NA	1
S2184	Pristine	1	NA	NA	NA	NA	NA	NA	1
S2185	Pristine	1	NA	NA	NA	NA	NA	NA	1
S2186	Pristine	1	NA	NA	NA	NA	1	NA	2
S2187	Pristine	1	NA	NA	NA	NA	1	NA	2
S2188	Pristine	1	NA	NA	NA	NA	NA	NA	1
S2189	Pristine	1	NA	NA	NA	NA	NA	NA	1
S2190	Pristine	1	NA	NA	NA	NA	NA	NA	1
S2191	Pristine	1	NA	NA	NA	NA	NA	NA	1
S2192	Pristine	1	NA	NA	NA	NA	NA	NA	1
S2193	Pristine	1	NA	NA	NA	NA	NA	NA	1
S2194	Pristine	1	NA	NA	NA	NA	NA	NA	1
S2195	Pristine	1	NA	NA	NA	NA	NA	NA	1
S2196	Pristine	1	NA	NA	NA	NA	1	NA	2
S2252	Pristine	1	NA	NA	NA	NA	NA	NA	1
S2253	Pristine	NA	1	NA	NA	NA	NA	1	2
S2254	Pristine	1	1	NA	NA	NA	NA	1	3
S2255	Pristine	1	NA	NA	NA	NA	NA	NA	1
S2256	Pristine	NA	NA	NA	NA	1	NA	NA	1
S2257	Pristine	1	NA	NA	NA	NA	NA	NA	1
S2258	Pristine	NA	NA	NA	NA	1	NA	NA	1
S2259	Pristine	NA	NA	NA	NA	1	NA	NA	1
S2260	Pristine	1	NA	NA	NA	NA	NA	NA	1
S2261	Pristine	NA	1	NA	NA	NA	NA	NA	1
S2262	Pristine	1	NA	NA	NA	NA	NA	NA	1
S2263	Pristine	1	NA	NA	NA	NA	1	1	3
S2264	Pristine	1	NA	NA	NA	NA	NA	NA	1
S2265	Pristine	1	NA	NA	NA	NA	NA	NA	1
S2266	Pristine	1	NA	NA	NA	NA	NA	NA	1
S2267	Pristine	NA	1	NA	NA	NA	NA	NA	1
S2268	Pristine	NA	1	NA	NA	1	NA	NA	2
S2269	Pristine	NA	NA	NA	NA	1	NA	NA	1
S2216	Pristine	NA	NA	NA	NA	1	1	NA	2
S2217	Pristine	1	NA	NA	NA	NA	NA	NA	1
S2218	Pristine	NA	1	NA	NA	NA	NA	NA	1
S2219	Pristine	NA	NA	NA	NA	NA	1	NA	1
S2220	Pristine	1	NA	NA	NA	NA	1	NA	2
S2221	Pristine	1	NA	NA	NA	NA	1	NA	2
S2222	Pristine	1	NA	NA	NA	NA	1	NA	2
S2223	Pristine	1	NA	NA	NA	NA	1	NA	2
S2224	Pristine	NA	1	NA	NA	NA	1	NA	2
S2225	Pristine	1	NA	NA	NA	NA	1	NA	2
S2226	Pristine	NA	NA	NA	NA	NA	1	NA	1
S2227	Pristine	NA	NA	NA	NA	1	NA	NA	1
S2228	Pristine	1	NA	NA	NA	NA	1	NA	2
S2229	Pristine	1	NA	NA	NA	NA	NA	NA	1
S2230	Pristine	1	NA	NA	NA	NA	1	NA	2
S2231	Pristine	NA	1	NA	NA	NA	NA	1	2
S2232	Pristine	1	NA	NA	NA	NA	NA	1	2
S2233	Pristine	1	NA	NA	NA	NA	NA	NA	1
S2414	Drained	1	NA	NA	NA	NA	NA	NA	1
S2415	Drained	NA	NA	1	NA	NA	NA	NA	1
S2416	Drained	NA	NA	NA	NA	NA	NA	1	1
S2417	Drained	NA	1	NA	NA	NA	NA	NA	1
S2418	Drained	NA	NA	NA	NA	1	NA	NA	1
S2419	Drained	NA	NA	1	NA	NA	NA	NA	1
S2420	Drained	NA	NA	NA	NA	1	NA	NA	1
S2421	Drained	1	NA	NA	NA	NA	1	NA	2
S2422	Drained	1	NA	NA	NA	NA	1	NA	2
S2423	Drained	NA	NA	NA	NA	1	NA	NA	1
S2424	Drained	NA	NA	NA	NA	1	1	NA	2
S2425	Drained	NA	NA	NA	NA	NA	1	NA	1
S2426	Drained	1	NA	NA	NA	NA	NA	NA	1
S2427	Drained	NA	1	NA	NA	NA	NA	NA	1
S2428	Drained	NA	NA	1	NA	1	NA	NA	2
S2429	Drained	NA	NA	NA	NA	1	NA	NA	1
S2430	Drained	NA	NA	NA	NA	1	NA	NA	1
S2431	Drained	NA	NA	1	NA	1	NA	NA	2
S2432	Drained	1	NA	NA	NA	NA	1	NA	2
S2433	Drained	NA	NA	NA	NA	1	NA	NA	1
S2434	Drained	NA	NA	NA	NA	1	NA	NA	1
S2435	Drained	NA	NA	NA	NA	1	NA	NA	1
S2436	Drained	1	NA	NA	NA	NA	NA	1	2
S2437	Drained	NA	NA	NA	NA	1	NA	NA	1
S2438	Drained	NA	NA	NA	NA	1	NA	NA	1
S2439	Drained	NA	NA	1	NA	NA	NA	NA	1
S2440	Drained	NA	NA	NA	NA	1	NA	NA	1
S2441	Drained	NA	NA	NA	NA	1	NA	NA	1
S2442	Drained	1	1	NA	NA	NA	NA	NA	2
S2443	Drained	NA	NA	NA	NA	1	NA	NA	1
S2444	Drained	NA	NA	NA	NA	NA	NA	1	1
S2445	Drained	NA	NA	NA	NA	NA	NA	1	1
S2446	Drained	NA	NA	NA	NA	1	NA	NA	1
S2447	Drained	NA	NA	NA	NA	1	NA	NA	1
S2448	Drained	1	NA	NA	NA	NA	NA	NA	1
S2449	Drained	NA	NA	NA	NA	1	NA	NA	1
S2306	Drained	NA	NA	NA	NA	1	NA	NA	1
S2307	Drained	NA	NA	NA	NA	1	NA	NA	1
S2308	Drained	NA	NA	NA	1	1	NA	NA	2
S2309	Drained	NA	NA	NA	NA	1	NA	NA	1
S2310	Drained	NA	NA	NA	1	1	NA	NA	2
S2311	Drained	NA	NA	NA	1	NA	NA	NA	1
S2312	Drained	NA	NA	NA	NA	1	NA	NA	1
S2313	Drained	NA	NA	NA	NA	1	NA	NA	1
S2314	Drained	NA	NA	NA	NA	1	NA	NA	1
S2315	Drained	NA	NA	NA	NA	1	NA	NA	1
S2317	Drained	NA	1	NA	NA	NA	NA	NA	1
S2318	Drained	NA	NA	NA	NA	1	NA	NA	1
S2319	Drained	NA	NA	NA	1	NA	NA	NA	1
S2320	Drained	NA	NA	NA	NA	NA	NA	1	1
S2321	Drained	NA	NA	NA	NA	1	NA	NA	1
S2322	Drained	NA	NA	NA	NA	1	NA	NA	1
S2323	Drained	NA	1	NA	NA	NA	NA	NA	1
S2288	Drained	1	NA	NA	NA	NA	NA	NA	1
S2289	Drained	1	NA	NA	NA	NA	1	1	3
S2290	Drained	NA	NA	NA	NA	1	NA	NA	1
S2291	Drained	1	NA	NA	NA	1	1	NA	3
S2292	Drained	1	NA	NA	NA	NA	NA	1	2
S2293	Drained	NA	NA	NA	NA	NA	NA	1	1
S2294	Drained	NA	NA	NA	NA	1	1	NA	2
S2295	Drained	NA	NA	NA	1	1	NA	NA	2
S2296	Drained	NA	NA	NA	NA	1	1	1	3
S2297	Drained	NA	NA	NA	NA	NA	NA	1	1
S2298	Drained	NA	NA	NA	1	1	NA	NA	2
S2299	Drained	NA	NA	NA	NA	1	NA	NA	1
S2300	Drained	NA	NA	NA	1	NA	1	NA	2
S2301	Drained	NA	NA	NA	NA	1	NA	NA	1
S2302	Drained	NA	NA	NA	NA	1	NA	NA	1
S2303	Drained	NA	NA	1	1	NA	NA	NA	2
S2304	Drained	NA	NA	NA	NA	1	NA	NA	1
S2305	Drained	NA	NA	NA	1	NA	1	NA	2
S2342	Drained	1	NA	NA	NA	1	NA	NA	2
S2343	Drained	1	NA	NA	NA	1	NA	NA	2
S2344	Drained	1	NA	NA	NA	NA	1	NA	2
S2345	Drained	1	NA	NA	1	NA	NA	NA	2
S2346	Drained	1	NA	NA	NA	NA	NA	NA	1
S2347	Drained	1	NA	NA	NA	NA	NA	NA	1
S2348	Drained	1	NA	NA	NA	NA	NA	NA	1
S2349	Drained	NA	NA	NA	NA	1	NA	NA	1
S2350	Drained	1	NA	NA	NA	NA	NA	NA	1
S2351	Drained	1	NA	NA	1	1	NA	NA	3
S2352	Drained	1	1	NA	1	NA	NA	NA	3
S2353	Drained	NA	NA	NA	NA	1	NA	NA	1
S2354	Drained	1	NA	NA	NA	1	NA	NA	2
S2355	Drained	1	NA	NA	NA	NA	NA	NA	1
S2356	Drained	1	NA	NA	NA	1	NA	NA	2
S2357	Drained	1	NA	NA	NA	NA	NA	NA	1
S2358	Drained	1	NA	NA	NA	NA	NA	NA	1
S2359	Drained	1	NA	NA	NA	NA	NA	NA	1
S2396	Restored	1	NA	NA	NA	NA	NA	NA	1
S2397	Restored	NA	NA	NA	NA	NA	1	NA	1
S2398	Restored	NA	1	NA	NA	NA	NA	NA	1
S2399	Restored	NA	NA	NA	NA	NA	NA	1	1
S2400	Restored	NA	NA	NA	NA	NA	1	NA	1
S2401	Restored	1	NA	NA	NA	NA	NA	NA	1
S2402	Restored	1	NA	NA	NA	NA	NA	NA	1
S2403	Restored	NA	1	NA	NA	NA	NA	NA	1
S2404	Restored	NA	NA	NA	NA	1	NA	NA	1
S2405	Restored	1	NA	NA	NA	NA	NA	NA	1
S2406	Restored	1	NA	NA	NA	NA	NA	NA	1
S2407	Restored	1	NA	NA	NA	NA	NA	NA	1
S2408	Restored	1	NA	NA	NA	NA	NA	1	2
S2409	Restored	1	NA	NA	NA	NA	NA	NA	1
S2410	Restored	NA	NA	NA	NA	1	NA	NA	1
S2411	Restored	1	NA	NA	NA	NA	NA	NA	1
S2412	Restored	1	NA	NA	NA	1	NA	NA	2
S2413	Restored	1	NA	NA	NA	NA	NA	NA	1
S2360	Restored	NA	1	NA	NA	NA	NA	NA	1
S2361	Restored	1	NA	NA	NA	NA	NA	NA	1
S2362	Restored	1	NA	NA	NA	NA	NA	NA	1
S2363	Restored	NA	NA	NA	NA	NA	1	NA	1
S2364	Restored	NA	NA	NA	NA	NA	1	NA	1
S2365	Restored	NA	NA	NA	NA	NA	NA	1	1
S2366	Restored	1	NA	NA	NA	NA	NA	NA	1
S2367	Restored	NA	1	NA	NA	NA	1	NA	2
S2368	Restored	1	1	NA	NA	NA	NA	NA	2
S2369	Restored	1	NA	NA	NA	NA	NA	NA	1
S2370	Restored	1	NA	NA	NA	NA	1	NA	2
S2371	Restored	1	1	NA	NA	NA	NA	NA	2
S2372	Restored	1	1	NA	NA	NA	NA	NA	2
S2373	Restored	1	NA	NA	NA	NA	NA	NA	1
S2374	Restored	1	1	NA	NA	NA	NA	NA	2
S2375	Restored	1	1	NA	NA	NA	NA	NA	2
S2376	Restored	1	1	NA	NA	NA	NA	NA	2
S2377	Restored	1	NA	NA	NA	NA	NA	1	2
S2198	Restored	NA	NA	NA	NA	1	NA	NA	1
S2199	Restored	1	NA	NA	NA	NA	NA	NA	1
S2200	Restored	1	NA	NA	NA	NA	NA	NA	1
S2201	Restored	1	NA	1	NA	NA	NA	NA	2
S2202	Restored	NA	NA	NA	NA	1	NA	NA	1
S2203	Restored	1	NA	NA	NA	NA	NA	NA	1
S2204	Restored	1	NA	NA	NA	NA	NA	NA	1
S2205	Restored	NA	NA	NA	NA	1	NA	NA	1
S2206	Restored	1	NA	NA	NA	NA	NA	NA	1
S2207	Restored	1	NA	NA	NA	NA	NA	NA	1
S2208	Restored	NA	NA	NA	NA	1	NA	NA	1
S2209	Restored	1	NA	NA	NA	NA	NA	NA	1
S2210	Restored	1	NA	NA	NA	NA	NA	NA	1
S2211	Restored	NA	NA	NA	NA	1	NA	NA	1
S2212	Restored	1	NA	NA	NA	NA	NA	NA	1
S2213	Restored	1	NA	NA	NA	NA	NA	NA	1
S2214	Restored	1	NA	NA	NA	NA	NA	NA	1
S2215	Restored	1	NA	NA	NA	NA	NA	NA	1
S2270	Restored	1	NA	NA	NA	NA	NA	1	2
S2271	Restored	1	NA	NA	NA	NA	NA	NA	1
S2272	Restored	1	NA	NA	NA	NA	1	1	3
S2273	Restored	NA	NA	NA	NA	NA	NA	1	1
S2274	Restored	1	NA	NA	NA	NA	1	1	3
S2275	Restored	NA	NA	NA	NA	NA	1	1	2
S2276	Restored	1	NA	NA	NA	NA	NA	NA	1
S2277	Restored	NA	NA	NA	NA	NA	NA	1	1
S2278	Restored	NA	NA	NA	NA	NA	1	1	2
S2279	Restored	1	NA	NA	NA	NA	NA	NA	1
S2280	Restored	1	1	NA	NA	NA	NA	1	3
S2281	Restored	NA	NA	NA	NA	NA	1	1	2
S2282	Restored	NA	NA	NA	NA	NA	NA	1	1
S2283	Restored	1	NA	NA	NA	NA	NA	NA	1
S2284	Restored	NA	NA	NA	NA	NA	NA	1	1
S2285	Restored	NA	NA	NA	NA	NA	1	1	2
S2286	Restored	1	NA	NA	NA	NA	NA	NA	1
S2287	Restored	1	NA	NA	NA	NA	NA	NA	1
S2234	Restored	NA	NA	NA	NA	NA	1	NA	1
S2235	Restored	NA	1	NA	NA	NA	NA	NA	1
S2236	Restored	1	1	NA	NA	NA	NA	NA	2
S2237	Restored	NA	NA	NA	NA	NA	1	NA	1
S2238	Restored	NA	1	NA	NA	NA	NA	NA	1
S2239	Restored	NA	NA	NA	NA	NA	1	NA	1
S2240	Restored	NA	NA	NA	NA	NA	1	NA	1
S2241	Restored	NA	1	NA	NA	NA	NA	1	2
S2242	Restored	NA	1	NA	NA	NA	NA	NA	1
S2243	Restored	1	NA	NA	NA	NA	NA	NA	1
S2244	Restored	1	NA	NA	NA	NA	1	NA	2
S2245	Restored	NA	NA	NA	NA	NA	1	NA	1
S2246	Restored	1	1	NA	NA	NA	NA	NA	2
S2247	Restored	NA	NA	NA	NA	NA	1	NA	1
S2248	Restored	1	NA	NA	NA	NA	NA	NA	1
S2249	Restored	NA	NA	NA	NA	NA	1	NA	1
S2250	Restored	1	NA	NA	NA	NA	NA	NA	1
S2251	Restored	1	NA	NA	NA	NA	NA	NA	1
Total		145	32	8	12	70	56	44	1= 185
									2=70
									3=14
