# Supplementary material for: Tardigrade communities in pristine, drained and restored pine mire forests
Source: BMC Ecol Evol. 2025 Nov 21;25:126. doi: 10.1186/s12862-025-02458-9 (PMC12639931; doi:10.1186/s12862-025-02458-9)
Supplement: Supplementary file 7 — Supplementary Material 7. Script for model definition and model fitting. [file 12862_2025_2458_MOESM7_ESM.r]

#### Mäenpää et al. 2025. Supplementary file 7: R Script for defining the structure and fitting the Hmsc models 


#### 1. SET DIRECTORIES AND LOAD NEEDED PACKAGES
###########################################################################
########################################################
setwd()

localDir = "."
data.directory = file.path(localDir, "data")
model.directory = file.path(localDir, "models")

# packages
library(Hmsc)

#####################################################
###########################################################################
#### END


#### 2. LOAD ALL DATA FOR MODELLING (provided in supplementary file 6)
############################################################################
########################## load the datafile
##########################################################
load("Supplementary_file_6.Rdata") # abundance relative to total N tardies


#### data includes:
# XData: a dataframe including all fixed and random effects for he occupancy model
# XData_a: a dataframe including all fixed and random effects for the abundance model
### NOTE that distance is in the data as it was measured during sampling (5 m, 10 m 15 m from the vegetation plots)
### but in the text and figures it is reversed (10 m, 5 m and 0 m from the ditch (in drained and restored sites))
# xy: coordinates of the study sites as matrix
# Y_occupancy: a matrix including all response variables for the occupancy model
# Y_abundance: a matrix including all response variables for the abundance model

#########################################################

########################## rename some of the files 
##########################################################

# rename
Y_o <- Y_occupancy
Y_a <- Y_abundance
XData_o <- XData


#########################################################
############################################################################
#### END DATA LOAD


#### 3. DEFINE THE MODEL STRUCTURE
#############################################################################
######################### random and fixed effects
##########################################################
#Study design
# create the study design with both XData_o (occupancy) and XData_a (abundance)

studyDesign_o = data.frame(Site = as.factor(XData_o$Site),
                           Line = as.factor(XData_o$site_line), Sample = XData_o$Sample)

studyDesign_a = data.frame(Site = as.factor(XData_a$Site),
                           Line = as.factor(XData_a$site_line), Sample = XData_a$Sample)


# Assign the random levels for both models
rL.Site_o = HmscRandomLevel(sData = xy)
rL.Line_o = HmscRandomLevel(units = levels(studyDesign_o$Line))
rL.Sample_o = HmscRandomLevel(units = levels(studyDesign_o$Sample))

rL.Site_a = HmscRandomLevel(sData = xy)
rL.Line_a = HmscRandomLevel(units = levels(studyDesign_a$Line))
rL.Sample_a = HmscRandomLevel(units = levels(studyDesign_a$Sample))


#Remove information not needed from the X-files
XData_o$Line = NULL
XData_o$Site = NULL
XData_o$Sample = NULL
XData_o$site_line = NULL
XData_o$x = NULL
XData_o$y = NULL

XData_a$Line = NULL
XData_a$Site = NULL
XData_a$Sample = NULL
XData_a$site_line = NULL
XData_a$x = NULL
XData_a$y = NULL


#Formula for the fixed effects
XFormula = ~ Moss_weight + Management * Distance


#########################################################

############################# the models
##########################################################

# mo= the model for the occurrence of tardigrades
# 

mo = Hmsc(Y=Y_o, XData = XData_o,  XFormula = XFormula,
          studyDesign=studyDesign_o,
          ranLevels={list(Site = rL.Site_o, Line = rL.Line_o,
                          Sample = rL.Sample_o)},
          distr = c( rep("probit",7), rep("poisson", 1),
                     rep("probit",13)))


# ma = the model for the abundance of tardigrades
ma = Hmsc(Y=Y_a, XData = XData_a,  XFormula = XFormula,
          studyDesign=studyDesign_a,
          ranLevels={list(Site = rL.Site_a, Line = rL.Line_a,
                          Sample = rL.Sample_a)},
          distr = c( rep("probit",7), rep("poisson", 1),
                     rep("normal",13)))


# save the models
models = list(mo, ma)
names(models) = c("occu", "abu")
save(models,file="/unfitted_models.RData")

#########################################################

############################ test the model run and time requirement
##########################################################
sta.all = Sys.time()
for(i in 1:length(models)){
 print(i)
 sta.i = Sys.time()
 sampleMcmc(models_z[[i]],samples=2)
 end.i = Sys.time()
 print(end.i-sta.i)
}
end.all = Sys.time()
print(end.all-sta.all)


#########################################################
#############################################################################
#### END DEFINE MODEL STRUCTURE


#### 4. FITTING THE MODELS
############################################################################
########################### set number of chains, samples and thin
##########################################################
nChains = 4
nParallel = 2 # optional setting of nParallel
samples = 250
for (thin in c(1000))
#########################################################
 
######################### fit and save the occurrence model (runtime approximately 28 h with DELL Latitude 5410 Intel(R) i5-10310U CPU @ 1.70GHz (2.21 GHz))
##########################################################

{
 transient = 50*thin
 mo = sampleMcmc(mo, thin = thin, samples = samples, transient = transient,
                 nChains = nChains, initPar = NULL,
                 nParallel = nParallel)
 filename=file.path(model.directory, paste0("model_o_chains_",as.character(nChains),"_samples_",as.character(samples),"_thin_",as.character(thin)))
 save(mo,file=filename)
}

########################################################

######################### fit and save the abundance model (runtime approximately 28 h with DELL Latitude 5410 Intel(R) i5-10310U CPU @ 1.70GHz (2.21 GHz))
##########################################################

{
 transient = 50*thin
 ma = sampleMcmc(ma, thin = thin, samples = samples, transient = transient,
                 nChains = nChains, initPar = NULL,
                 nParallel = nParallel)
 filename=file.path(model.directory, paste0("model_a_chains_",as.character(nChains),"_samples_",as.character(samples),"_thin_",as.character(thin)))
 save(ma,file=filename)
}

#########################################################
############################################################################
#### END MODEL FITTING
